# Supplementary material for: TMED4 facilitates regulatory T cell suppressive function via ROS homeostasis in tumor and autoimmune mouse models
Source: J Clin Invest. 2024 Oct 31;135(1):e179874. doi: 10.1172/JCI179874 (PMC11684806; doi:10.1172/JCI179874)
Supplement: Supporting data values [file jci-135-179874-s013.xlsx]

## Sheet: Fig1B
	Tmed4f/f	Tmed4△Treg
	4.21	13.19
	3.38	12.13
	4.99	9.447
Mean	4.193	11.59
Difference between means (B - A) ± SEM	7.396 ± 1.207

## Sheet: Fig1D-E
	Sp				pLN				Lung
	CD4		CD8		CD4		CD8		CD4		CD8
	Tmed4f/f	Tmed4△Treg	Tmed4f/f	Tmed4△Treg	Tmed4f/f	Tmed4△Treg	Tmed4f/f	Tmed4△Treg	Tmed4f/f	Tmed4△Treg	Tmed4f/f	Tmed4△Treg
	38.9	54.5	29.2	34.1	11.8	14.7	17.6	21.5	20.6	29.8	39.7	61.9
	36.3	51.8	24.9	51	11.8	17.5	16	27.5	28.5	36.6	49.6	63.9
	36.4	54.8	27.5	42.5	10.9	11.9	13.1	18.5	23.9	30.7	45	53.1
Mean	37.2	53.7	27.2	42.53	11.5	14.7	15.57	22.5	24.33	32.37	44.77	59.63
Difference between means (B - A) ± SEM	16.50 ± 1.278		15.33 ± 5.036		3.200 ± 1.644		6.933 ± 2.955		8.033 ± 3.130		14.87 ± 4.380

## Sheet: Fig1G
	Sp				pLN
	CD4		CD8		CD8
	Tmed4f/f	Tmed4△Treg	Tmed4f/f	Tmed4△Treg	Tmed4f/f	Tmed4△Treg
	1.82	2.87	13.8	15.8	4.84	12.5
	0.89	3	15.7	26.3	3.42	10.5
	1.59	3.06	13.9	35.1	6.46	18
Mean	1.433	2.977	14.47	25.73	4.907	13.67
Difference between means (B - A) ± SEM	1.543 ± 0.2852		11.27 ± 5.613		8.760 ± 2.408

## Sheet: Fig1I-J
	Percentage						MFI
	Sp		pLN		Lung		Sp		pLN		Lung
	Tmed4f/f	Tmed4△Treg	Tmed4f/f	Tmed4△Treg	Tmed4f/f	Tmed4△Treg	Tmed4f/f	Tmed4△Treg	Tmed4f/f	Tmed4△Treg	Tmed4f/f	Tmed4△Treg
	18.4	25.5	15.5	20	7.82	8.82	3872	3694	4951	3824	868	635.6
	18.3	21.2	15.1	19.4	7.52	10.1	4069	3534	4516	3757	777	648.2
	17.2	23.3	12.8	16.3	8.6	10.8	4199	3540	4148	3478	847	657.3
Mean	17.97	23.33	14.47	18.57	7.98	9.907	4047	3589	4538	3686	830.7	647
Difference between means (B - A) ± SEM	5.367 ± 1.300		4.100 ± 1.422		1.927 ± 0.6631		-457.3 ± 108.5		-852.0 ± 255.1		-183.6 ± 28.22

## Sheet: Fig1L
	Day2		Day3
	Tmed4f/f	Tmed4△Treg	Tmed4f/f	Tmed4△Treg
	531	249	970	447
	508	402	1036	486
	450	263	672	446
Mean	496.3	304.7	892.7	459.7
Difference between means (B - A) ± SEM	-191.7 ± 54.46		-433.0 ± 112.7

## Sheet: Fig1N
	0h		12h		24h
	Tmed4f/f	Tmed4△Treg	Tmed4f/f	Tmed4△Treg	Tmed4f/f	Tmed4△Treg
	100	100	62	32	55	28

## Sheet: Fig2F
	1:2		1:1		1:0.5
	Tmed4f/f	Tmed4△Treg	Tmed4f/f	Tmed4△Treg	Tmed4f/f	Tmed4△Treg
	41	52.5	49.7	53.9	52.9	55.5
	39	52.8	49	53.6	53.9	55.7
	38.8	52	48.4	54.8	51.9	55.9
Mean	39.6	52.43	49.03	54.1	52.9	55.7
Difference between means (B - A) ± SEM	12.83 ± 0.7401		5.067 ± 0.5207		2.800 ± 0.5888

## Sheet: Fig2G
	Sp		pLN		Lung
	Tmed4f/f	Tmed4△Treg	Tmed4f/f	Tmed4△Treg	Tmed4f/f	Tmed4△Treg
	729	511	1839	1303	1011	872
	732	558	1627	1296	953	777
	641	557	1489	1218	1146	718
Mean	700.7	542	1652	1272	1037	789
Difference between means (B - A) ± SEM	-158.7 ± 33.63		-379.3 ± 105.4		-247.7 ± 72.67

## Sheet: Fig2I-J
	foxp3 per.				foxp3 MFI
	Sp		pLN		Sp		pLN
	CD45.1/CD45.2+	CD45.2+Tmed4△Treg	CD45.1/CD45.2+	CD45.2+Tmed4△Treg	CD45.1/CD45.2+	CD45.2+Tmed4△Treg	CD45.1/CD45.2+	CD45.2+Tmed4△Treg
	11.6	11.79	13.7	13.8	545	490	746	668
	12.7	11.5	13.9	12.4	626	521	728	642
	12.7	12.8	12.7	12	605	582	706	638
Mean	12.33	12.03	13.43	12.73	592	531	726.7	649.3
Difference between means (B - A) ± SEM	-0.3033 ± 0.5382		-0.7000 ± 0.6600		-61.00 ± 36.32		-77.33 ± 14.91

## Sheet: Fig2K
	CD25		CTLA4		GITR
	Tmed4f/f	Tmed4△Treg	Tmed4f/f	Tmed4△Treg	Tmed4f/f	Tmed4△Treg
	525	371	449	215	876	502
	507	389	669	426	800	529
	445	417	546	384	856	587
Mean	492.3	392.3	554.7	341.7	844	539.3
Difference between means (B - A) ± SEM	-100.0 ± 27.68		-213.0 ± 90.61		-304.7 ± 33.85

[truncated: 51 more sheets: Fig2M, Fig2N, Fig2O, Fig3A, Fig3B, Fig3D-E, Fig3F-G, Fig3H, Fig3J, Fig4A, Fig4B-C, Fig4D-G, Fig4H, Fig5A, Fig5C-E, Fig5G-H, Fig5I-K, Fig5N-O, Fig6B-C, Fig6E …]
